# Supplementary material for: Host environment shapes filarial parasite fitness and Wolbachia endosymbionts dynamics
Source: PLoS Pathog. 2025 Jul 11;21(7):e1013301. doi: 10.1371/journal.ppat.1013301 (PMC12270307; doi:10.1371/journal.ppat.1013301)
Supplement: S1 Table — (XLSX) [file ppat.1013301.s005.xlsx]

## Sheet: Fig1A
Figure 1A: Relative quantification of Wolbachia density (ratio between Wolbachia’s ftsZ and filarial actin gene copies) in female filariae
dpi	WT														KO
24	0.738687	1.21125	3.48121	2.64129											18.0851	2.37011	2.78142	7.6378
28	8.85866	4.23673	5.236	6.11047											19.226	9.53297	4.56322	4.22667
32	3.99546	15.5725	5.38699	16.8333	2.04952	7.54798									9.07932	44.9814	9.32515	20.0798	17.3217
50	0.156353	0.135416	0.626972	1.12651	1.34078										3.91753	1.02222	0.495146	0.523026	0.570842
60	0.507973	0.798776	1.0521	0.445659											0.842052	0.821918	0.365909	0.189886	4.20297
70	1.55307	1.02855	1.43418	8.55929	4.64496	2.15479	0.374686	0.912229	0.958372	2.08369	2.27826	0.843761	0.686465	2.34699	0.244324	0.186992	0.242683	0.401274	0.225166	0.314022	0.438202	0.0886494	1.68317	0.211873

## Sheet: Fig1B
Figure 1B: Absolute quantification of Wolbachia’s ftsZ counts in female filariae; results were normalized by average worm size in each group
dpi	WT															KO
24	2520.19	1609.69	5248.53	6596.24	4787.3											49400	10200	6660	5090	6790
28	50084	28548.6	13773.5	21351.3												62100	34700	39700	31700
32	9741.73	26371.2	85133.6	87139.2	24955.8	55793.3										64100	121000	15200	151000	119000
50	28923.9	17001.2	77638.5	39384.4	36368.8											114000	230000	102000	159000	27800
60	26443.2	49975.8	57261.7	55896.3												83700	103000	120000	161000	99500	84900
70	43758.8	24414.1	54954.2	36872.9	39902.2	37865.1	20381.1	22553.4	30749	21758.6	21512.4	34875.7	8577.33	17310.7	69843.3	45200	69000	99500	126000	20400	85100	117000	61700	170000	80300	129000

## Sheet: Fig2A
Figure 2A : Absolute quantification of Wolbachia’s ftsZ in female filariae; results were normalized by average worm size in each group (copies / mm)
WT	KO	KO+DR
34875.7	85100	231
8577.33	117000	478
17310.7	61700	35.9
69843.3	170000	46.9
43758.8	80300	198
24414.1	129000
54954.2	45200
36872.9	69000
39902.2	99500
37865.1	126000
20381.1
22553.4
30749
21758.6
21512.4

## Sheet: Fig2B
Figure 2B : Kinetics of microfilaremia in blood from WT, KO and KO+DR mice. Expressed a the number of mfs in a 10µL blood drop +1.
dpi	WT																							KO																				KO + DR
54	1	1	1	2	1	1	2	1	2	1	1	1	1	6	2	1	1	1	1	1	1	2	1	4	10	5	9	3	6	3	10	35	1	3	46	100	74	81	78	83	121	63	1	1	40	13	13	1	15
62			1	123	1	53	1	30	1	44	5	21	21	137	56	1	28	1	8	29						429	824	180	790	377	1163	612	79	2	469	562	748	811	1066	555						809	380	174	611
69	49	2	132	98	97	28	1	1	3	2	3	20	22	120	63	1	69	1	14	68						1577	3649	487	2327	1231	1679	1258	89	2	1642	1276	3099	1564	2277	1525						691	449	82	331
76											1	18	22	103	70	1	110	1	19	107						2117	4783	1047	4001	1731	3271	1903	99	1	2814	1989	5449	2317	3488	2494						705	475	115	462
84											6	4	8	74	17	1	53	1	16	30						2427	6371	1501				1626	48	1	3094	1747	6142	4604	3041	2612
89											2	17	6	43	10	1	41	1	7	17						3359	7791	1687				1628	29	1	3729	1177	3186	3433	1944	2416
100	6	1	1	1	1	1	1	1	1	1	2	10	4	28	6	1	24	1	5	10						4217	5285	1849				1609	16	1	3075	715	4323	4626	2565	4703
113	1	1	1	1	1	1	1	1	1	1	1	3	1	13	1	1	6	1	2	2						5811	6382	2595				1589	3	1	2420	253	5459	5819	3185	6989
125											1	2	1	5	1	1	1	1	1	2						4613	5510	1952
132											1	1	1	1	1	1	1	1	1	1						5025	4300	2436
139											1	1	1	1	1	1	1	1	1	1						5407	7190	2949
146											1	1	1	1	1	1	1	1	1	1						4487	5971	3185
152											1	1	1	1	1	1	1	1	1	1						3770	3711	2153
[truncated: 6 more columns]

## Sheet: Fig 2F
Figure 2F : Quantification of the number of microfilariae (left) and aborted embryos (right) in filarial uteri images, normalized to 100 µm.
	Mf											Embryos
WT	59.1067	5.73982	33.2347	7.70713	8.74417	9.04187	0.731266	16.5591	7.09688	18.3332	8.74417	31.9803	25.1491	9.93733	2.42983	7.90387	69.8234	6.74237	11.6107	6.54575	2.42983
KO	62.9681	56.9365	58.111	94.7173	70.8788	70.8788	66.2044	125.058	80.474	39.7337	70.2063	0.978152	0.387826	0.857167	0.345968	0.320905	1.26573	0	1.27447	0	1.40576	2.28238
KO+DR	11.823	20.1244	25.3607	17.1094	16.9942	8.06126	10.8762	21.6623				10.3729	13.2494	12.555	31.3831	21.1628	14.2433	1.2884	1.94375

## Sheet: Fig 2G
Figure 2G : Proportion (%) of Wolbachia-positive microfilariae in the uteri
WT	KO	KO+DR
49.6237	98.6713	0
11.487	93.8869	0
56.3471	98.9269	0
50.1887	96.2107	0
11.2652	100	0
3.42661	94.2418	0
0	93.5	0
11.3881	97.972	0
19.7192	100
0	98.9337

## Sheet: Fig 2H
Fig 2H: Quantification of Wolbachia density (µm3) in images of the proximal lateral chords
WT	KO	KO+AB
9041.83	14381	0
13692.7	7672.24	0
6506.68	8957.83	0
7489.95	12348.7	0
9069.7	4388.97	0
12329.4	5264.31	0
10314	7919.97	0
11157.7	8033.11	0
9376.3	10567.9	0
0

## Sheet: Fig 3B 
Figure 3B : Quantification of the total number of PH3+ nuclei in the PZ
WT	KO	KO+DR
67	105	8
0	187	17
76	218	24
129	237	60
67	251	58
41	176	43
80	334	26
132	142	16
389	110
70
38
99

## Sheet: Fig 3C
Figure 3C: Quantification of Wolbachia+ coverage in the PZ (µm2).
WT	KO	KO + AB
38109	98028	2290
32271	81568	0
15940	71389	201
7733	50703	0
12356	42774	783
9195	57993
14172	99138
6863	86253
56234
3236
1773
21120

## Sheet: Fig 3D
Figure 3D: Quantification of pyknotic nuclei (indicative of germline apoptosis) in the PZ.
WT	KO	KO T
73	0	45
32	2	84
182	10	141
128	1	97
46	12

[truncated: 10 more sheets: Fig 3E, Fig 3F, Fig 4C, Fig 4D, Fig 4F, S1A Fig, S1B Fig, S2A Fig, S2B Fig, S4A Fig]
